# Supplementary material for: Rapid In Vivo Screening of Monoclonal Antibody Cocktails Using Hydrodynamic Delivery of DNA-Encoded Modified Antibodies
Source: Biomedicines. 2025 Mar 5;13(3):637. doi: 10.3390/biomedicines13030637 (PMC11940352; doi:10.3390/biomedicines13030637)
Supplement: Supplementary file 1 [file biomedicines-13-00637-s001.zip]

Archive with 1 entries (1 files):
- biomedicines-3488704-supplementary.pdf
